# Supplementary material for: RNA methylation patterns, immune characteristics, and autophagy-related mechanisms mediated by N6-methyladenosine (m6A) regulatory factors in venous thromboembolism
Source: BMC Genomics. 2024 Apr 24;25:403. doi: 10.1186/s12864-024-10294-2 (PMC11044431; doi:10.1186/s12864-024-10294-2)
Supplement: Supplementary file 1 — Additional file 1. Data banks/repositories corresponding to all datasets analyzed in this study. [file 12864_2024_10294_MOESM1_ESM.xls]

## Sheet: Sheet1
Additional file 1. Data banks/repositories corresponding to all datasets analyzed in this study
Dataset	Full name	Direct web link
Bioconductor	Bioconductor	http://www.bioconductor.org/
Cytoscape	Cytoscape	www.cytoscape.org/
GEO	Gene Expression Omnibus database	https://www.ncbi.nlm.nih.gov/geo/
GSE19151	details of GSE19151	https://ftp.ncbi.nlm.nih.gov/geo/series/GSE19nnn/GSE19151/matrix/
GSE48000	details of GSE48000	https://ftp.ncbi.nlm.nih.gov/geo/series/GSE48nnn/GSE48000/matrix/
GPL10558	Illumina HumanWG-6 v3.0 expression beadchip	https://www.ncbi.nlm.nih.gov/geo/query/acc.cgi?acc=GPL10558
GPL571	GPL571 [HG-U133_Plus_2] Affymetrix Human Genome U133 Plus 2.0 Array	https://www.ncbi.nlm.nih.gov/geo/query/acc.cgi?acc=GPL571
HGNC database	HGNC database	http://www.genenames.org/
ImmPort database	ImmPort database	http://www.immport.org
KEGG rest API	REST-style Application Programming Interface to the KEGG database resource.	https://www.kegg.jp/kegg/rest/keggapi.html
R statistical language	R statistical language	https://www.r-project.org/
Sangerbox	Sangerbox tools	http://vip.sangerbox.com/
