# Supplementary material for: RNA methylation patterns, immune characteristics, and autophagy-related mechanisms mediated by N6-methyladenosine (m6A) regulatory factors in venous thromboembolism
Source: BMC Genomics. 2024 Apr 24;25:403. doi: 10.1186/s12864-024-10294-2 (PMC11044431; doi:10.1186/s12864-024-10294-2)
Supplement: Supplementary file 2 — Additional file 2. The list of all m6A regulators. [file 12864_2024_10294_MOESM2_ESM.xls]

## Sheet: Sheet1
Additional file 2. The list of all m6A regulators
Gene symbol	Full name	M6A type
METTL3	Methyltransferase 3, N6-adenosine-methyltransferase complex catalytic subunit	Writers
METTL14	Methyltransferase 14, N6-adenosine-methyltransferase subunit	Writers
METTL16	Methyltransferase 16, N6-methyladenosine	Writers
WTAP	WT1 associated protein	Writers
VIRMA	Vir like m6A methyltransferase associated	Writers
ZC3H13	Zinc finger CCCH-type containing 13	Writers
RBM15	RNA binding motif protein 15	Writers
RBM15B	RNA binding motif protein 15B	Writers
CBLL1	Cbl proto-oncogene like 1	Writers
YTHDC1	YTH domain containing 1	Readers
YTHDC2	YTH domain containing 2	Readers
YTHDF1	YTH N6-methyladenosine RNA binding protein 1	Readers
YTHDF2	YTH N6-methyladenosine RNA binding protein 2	Readers
YTHDF3	YTH N6-methyladenosine RNA binding protein 3	Readers
HNRNPC	Heterogeneous nuclear ribonucleoprotein C	Readers
FMR1	Fragile X messenger ribonucleoprotein 1	Readers
LRPPRC	Leucine rich pentatricopeptide repeat containing	Readers
HNRNPA2B1	Heterogeneous nuclear ribonucleoprotein A2/B1	Readers
IGFBP1	Insulin like growth factor binding protein 1	Readers
IGFBP2	Insulin like growth factor binding protein 2	Readers
IGFBP3	Insulin like growth factor binding protein 3	Readers
RBMX	RNA binding motif protein X-linked	Readers
ELAVL1	ELAV like RNA binding protein 1	Readers
IGF2BP1	Insulin like growth factor 2 mRNA binding protein 1	Readers
FTO	FTO alpha-ketoglutarate dependent dioxygenase	Erasers
ALKBH5	AlkB homolog 5, RNA demethylase	Erasers
