# Supplementary material for: RNA methylation patterns, immune characteristics, and autophagy-related mechanisms mediated by N6-methyladenosine (m6A) regulatory factors in venous thromboembolism
Source: BMC Genomics. 2024 Apr 24;25:403. doi: 10.1186/s12864-024-10294-2 (PMC11044431; doi:10.1186/s12864-024-10294-2)
Supplement: Supplementary file 4 — Additional file 4. The list of gene sets of immune responses. [file 12864_2024_10294_MOESM4_ESM.xlsx]

## Sheet: Sheet1
Additional file 4. The list of gene sets of immune responses
Immune responses	Gene sets
Antigen_Processing_and_Presentation	AZGP1,B2M,CALR,CANX,CD1A,CD1B,CD1C,CD1D,CD1E,CD4,CD8A,CD8B,CD74,CREB1,CTSB,CTSE,CTSL,CTSS,FCER1G,FCGRT,PDIA3,HFE,HLA-A,HLA-B,HLA-C,HLA-DMA,HLA-DMB,HLA-DOA,HLA-DOB,HLA-DPA1,HLA-DPB1,HLA-DQA1,HLA-DQA2,HLA-DQB1,HLA-DRA,HLA-DRB1,HLA-DRB3,HLA-DRB4,HLA-DRB5,HLA-E,HLA-F,HLA-G,HLA-H,MR1,HSPA1A,HSPA1B,HSPA1L,HSPA2,HSPA4,HSPA5,HSPA6,HSPA8,HSP90AA1,HSP90AB1,ICAM1,IFNA1,IFNA2,IFNA4,IFNA5,IFNA6,IFNA7,IFNA8,IF…
Antimicrobials	HAMP,PI3,CAMP,DEFB4A,PPBP,REG3G,CXCL14,CXCL16,SLPI,CXCL8,CXCL10,CXCL9,CXCL5,CXCL11,CXCL6,CXCL1,CXCL12,CXCL13,CXCL2,PF4,XCL1,CXCL3,DEFB103B,CCL13,CCL1,DEFB1,CCL8,ELANE,DEFB103A,DEFA3,DEFA1,TMSB10,DEFA6,DEFA5,DEFA4,LCN2,LCN1,COLEC10,BPI,S100A9,S100A8,DCD,LCN6,S100A12,HTN3,LCN8,DEFA1B,CCR10,CELA1,DEFB106A,PENK,BPIFC,MMP12,BPIFB6,LEAP2,SFTPD,LCN9,BPIFB2,PTGDS,TMSB4X,PGLYRP1,ZC3HAV1,TMSB15A,S100B,S100…
BCR_Signaling_Pathway	CD79A,CD79B,LYN,SYK,BTK,BLNK,VAV3,VAV1,VAV2,RAC1,RAC2,RAC3,PPP3CA,PPP3CB,PPP3CC,CHP1,PPP3R1,PPP3R2,CHP2,NFAT5,NFATC1,NFATC2,NFATC3,NFATC4,HRAS,KRAS,NRAS,FOS,JUN,CARD11,BCL10,MALT1,CHUK,IKBKB,IKBKG,NFKB1,RELA,NFKBIA,NFKBIB,NFKBIE,CD81,CD19,CR2,PIK3R5,PIK3R1,PIK3R2,PIK3R3,PIK3CA,PIK3CB,PIK3CD,PIK3CG,AKT3,AKT1,AKT2,GSK3B,INPP5D,CD22,CD72,PTPN6,LILRB3,FCGR2B,RASGRP3,PLCG2,PRKCB,IFITM1,IGH,IGHA1,IGHA2…
Chemokine_Receptors	C5AR1,ACKR2,CCR1,CCR10,CCR3,CCR4,CCR5,CCR6,CCR7,CCR8,CCR9,ACKR4,CCRL2,CMKLR1,CX3CR1,CXCR3,CXCR4,CXCR5,CXCR6,ACKR3,CYSLTR1,CYSLTR2,ACKR1,EDNRA,EDNRB,FPR1,FPR2,FPR2,GPR17,GPR32,GPR33,PTGDR2,C5AR2,CXCR1,CXCR2,LTB4R,LTB4R2,PLAUR,PLXNA1,PLXNA2,PLXNA3,PLXNA4,PLXNB1,PLXNB2,PLXNB3,PLXNC1,PLXND1,PTAFR,ROBO1,ROBO2,ROBO3,RXFP3,XCR1
Chemokines	C3,C5,CAMP,CCL1,CCL11,CCL13,CCL14,CCL15,CCL16,CCL17,CCL18,CCL19,CCL2,CCL20,CCL21,CCL22,CCL23,CCL24,CCL25,CCL26,CCL27,CCL28,CCL3,CCL3L1,CCL3P1,CCL3L3,CCL4,CCL4L2,CCL4L1,CCL5,CCL7,CCL8,CKLF,CMA1,CTSG,CX3CL1,CXCL1,CXCL10,CXCL11,CXCL12,CXCL13,CXCL14,CXCL16,CXCL17,CXCL2,CXCL3,CXCL5,CXCL6,CXCL9,CCN1,DEFA1,DEFA3,DEFA5,DEFB1,DEFB103B,DEFB104A,DEFB4A,EDN1,EDN2,EDN3,FGF10,FGF2,HTN3,CXCL8,LECT2,PF4,PF4V1,PL…
Cytokine_Receptors	ACVR1B,ACVR1C,ACVR2A,ACVR2B,ACVRL1,ADCYAP1R1,ADIPOR1,ADIPOR2,ADRB1,ADRB2,AGTR1,AGTR2,AMHR2,ANGPT1,ANGPT4,ANGPTL1,ANGPTL2,ANGPTL3,ANGPTL4,ANGPTL6,APLNR,AR,AVPR1A,AVPR1B,AVPR2,BMPR1A,BMPR1B,BMPR2,BRD8,C3AR1,C5AR1,CALCR,CALCRL,ACKR2,CCR1,CCR10,CCR3,CCR4,CCR5,CCR6,CCR7,CCR8,CCR9,ACKR4,CCRL2,CD40,CMKLR1,CNTFR,CRHR1,CRHR2,CRIM1,CRLF1,CRLF2,CRLF3,CSF1R,CSF2RA,CSF2RB,CSF3R,CX3CR1,CXCR3,CXCR4,CXCR5,CXCR6,…
Cytokines	ADIPOQ,ADM,ADM2,AGRP,AGT,AMBN,AMELX,AMH,ANGPTL5,ANGPTL7,APLN,AREG,MANF,CDNF,ARTN,AVP,AZU1,BDNF,BMP1,BMP10,BMP15,BMP2,BMP3,BMP4,BMP5,BMP6,BMP7,BMP8A,BMP8B,BTC,MYDGF,C3,C5,CALCA,CALCB,CAMP,CAT,CCK,CCL1,CCL11,CCL13,CCL14,CCL15,CCL16,CCL17,CCL18,CCL19,CCL2,CCL20,CCL21,CCL22,CCL23,CCL24,CCL25,CCL26,CCL27,CCL28,CCL3,CCL3L1,CCL3P1,CCL3L3,CCL4,CCL4L2,CCL4L1,CCL5,CCL7,CCL8,CD320,CD40LG,CD70,ADA2,CER1,CGA,…
Interferons	IFNA10,IFNA13,IFNA14,IFNA16,IFNA17,IFNA2,IFNA21,IFNA4,IFNA5,IFNA6,IFNA7,IFNA8,IFNB1,IFNE,IFNG,IFNK,IFNW1
Interferons_Receptors	IFNAR2,IFNGR1,IFNGR2
Interleukins	IL11,IL12A,IL12B,IL13,IL15,IL16,IL17A,IL17B,IL17C,IL17D,IL17F,IL18,IL19,IL1A,IL1B,IL1F10,IL36RN,IL36A,IL37,IL36B,IL36G,IL1RN,IL2,IL20,IL21,IL22,IL23A,IL24,IL25,IL26,IL27,IFNL2,IFNL3,IFNL1,IL3,IL31,IL32,IL33,IL34,IL4,IL5,IL6,IL6ST,IL7,CXCL8,IL9,TXLNA
Interleukins_Receptors	IL10RA,IL10RB,IL11RA,IL12RB1,IL12RB2,IL13RA1,IL13RA2,IL15RA,IL2RB,IL17RA,IL17RB,IL17RC,IL17RD,IL17RE,IL18R1,IL18RAP,IL1R1,IL1R2,IL1RAP,IL1RL1,IL1RL2,IL20RA,IL20RB,IL21R,IL22RA1,IL22RA2,IL23R,IL27RA,IFNLR1,IL2RA,IL2RB,IL2RG,IL31RA,IL3RA,IL4R,IL5RA,IL6R,IL7R,CXCR1,CXCR2,IL9R,ST2
NaturalKiller_Cell_Cytotoxicity	HLA-A,HLA-B,HLA-C,HLA-E,HLA-G,KIR3DL1,KIR3DL2,KIR2DL1,KIR2DL2,KIR2DL3,KIR2DL4,KIR2DL5A,KLRC1,KLRC2,KLRC3,KLRD1,PTPN6,PTPN11,ICAM1,ICAM2,ITGAL,ITGB2,PTK2B,VAV3,VAV1,VAV2,RAC1,RAC2,RAC3,PAK1,MAP2K1,MAP2K2,MAPK1,MAPK3,TNF,CSF2,IFNG,KIR2DS1,KIR2DS3,KIR2DS4,KIR2DS5,NCR2,TYROBP,LCK,FCGR3A,FCGR3B,NCR1,NCR3,FCER1G,CD247,ZAP70,SYK,LCP2,LAT,PLCG1,PLCG2,SH3BP2,PIK3CA,PIK3CB,PIK3CD,PIK3CG,PIK3R5,PIK3R1,PIK3R…
TCR_Signaling_Pathway	CD3D,CD3E,CD3G,CD247,CD4,CD8A,CD8B,PTPRC,LCK,FYN,ZAP70,LCP2,LAT,ITK,TEC,NCK1,NCK2,VAV3,VAV1,VAV2,GRAP2,GRB2,PAK1,PAK2,PAK3,PAK4,PAK6,PAK5,RHOA,CDC42,PPP3CA,PPP3CB,PPP3CC,CHP1,PPP3R1,PPP3R2,CHP2,NFAT5,NFATC1,NFATC2,NFATC3,NFATC4,SOS1,SOS2,HRAS,KRAS,NRAS,FOS,JUN,CARD11,BCL10,MALT1,CHUK,IKBKB,IKBKG,NFKB1,RELA,NFKBIA,NFKBIB,NFKBIE,CD28,ICOS,CD40LG,PIK3R5,PIK3R1,PIK3R2,PIK3R3,PIK3CA,PIK3CB,PIK3CD,PIK3…
TGF-b_Family_Members	BMP1,BMP10,BMP15,BMP2,BMP3,BMP4,BMP5,BMP6,BMP7,BMP8A,BMP8B,GDF1,GDF10,GDF11,GDF15,GDF2,GDF3,GDF5,GDF6,GDF7,GDF9,GDNF,INHA,INHBA,INHBB,INHBC,INHBE,LEFTY1,LEFTY2,NODAL,TGFB1,TGFB2,TGFB3
TGF-b_Family_Members_Receptors	ACVR1B,ACVR1C,ACVR2A,ACVR2B,ACVRL1,AMHR2,BMPR1A,BMPR1B,BMPR2,TGFBR1,TGFBR2,TGFBR3
TNF_Family_Members	TNFRSF11B,TNFSF10,TNFSF11,TNFSF12,TNFSF13,TNFSF13B,TNFSF14,TNFSF15,TNFSF18,TNFSF4,TNFSF8,TNFSF9
TNF_Family_Members_Receptors	TNFRSF10B,TNFRSF10C,TNFRSF10D,TNFRSF11A,TNFRSF12A,TNFRSF13B,TNFRSF13C,TNFRSF14,TNFRSF17,TNFRSF18,TNFRSF19,TNFRSF1A,TNFRSF1B,TNFRSF21,TNFRSF25,TNFRSF4,TNFRSF6B,TNFRSF8,TNFRSF9
