# Supplementary material for: RNA methylation patterns, immune characteristics, and autophagy-related mechanisms mediated by N6-methyladenosine (m6A) regulatory factors in venous thromboembolism
Source: BMC Genomics. 2024 Apr 24;25:403. doi: 10.1186/s12864-024-10294-2 (PMC11044431; doi:10.1186/s12864-024-10294-2)
Supplement: Supplementary file 5 — Additional file 5. The list of major histocompatibility complex (MHC)-related genes. [file 12864_2024_10294_MOESM5_ESM.xls]

## Sheet: Sheet1
Additional file 5. The list of major histocompatibility complex (MHC)-related genes
Gene symbol	Full name	HGNC ID
HLA-A	major histocompatibility complex, class I, A	HGNC:4931
HLA-B	major histocompatibility complex, class I, B	HGNC:4932
HLA-C	major histocompatibility complex, class I, C	HGNC:4933
HLA-DMA	major histocompatibility complex, class II, DM alpha	HGNC:4934
HLA-DMB	major histocompatibility complex, class II, DM beta	HGNC:4935
HLA-DOA	major histocompatibility complex, class II, DO alpha	HGNC:4936
HLA-DOB	major histocompatibility complex, class II, DO beta	HGNC:4937
HLA-DPA1	major histocompatibility complex, class II, DP alpha 1	HGNC:4938
HLA-DPA2	major histocompatibility complex, class II, DP alpha 2 (pseudogene)	HGNC:4939
HLA-DPA3	major histocompatibility complex, class II, DP alpha 3 (pseudogene)	HGNC:19393
HLA-DPB1	major histocompatibility complex, class II, DP beta 1	HGNC:4940
HLA-DPB2	major histocompatibility complex, class II, DP beta 2 (pseudogene)	HGNC:4941
HLA-DQA1	major histocompatibility complex, class II, DQ alpha 1	HGNC:4942
HLA-DQA2	major histocompatibility complex, class II, DQ alpha 2	HGNC:4943
HLA-DQB1	major histocompatibility complex, class II, DQ beta 1	HGNC:4944
HLA-DQB2	major histocompatibility complex, class II, DQ beta 2	HGNC:4945
HLA-DQB3	major histocompatibility complex, class II, DQ beta 3	HGNC:4946
HLA-DRA	major histocompatibility complex, class II, DR alpha	HGNC:4947
HLA-DRB1	major histocompatibility complex, class II, DR beta 1	HGNC:4948
HLA-DRB2	major histocompatibility complex, class II, DR beta 2 (pseudogene)	HGNC:4950
HLA-DRB3	major histocompatibility complex, class II, DR beta 3	HGNC:4951
HLA-DRB4	major histocompatibility complex, class II, DR beta 4	HGNC:4952
HLA-DRB5	major histocompatibility complex, class II, DR beta 5	HGNC:4953
HLA-DRB6	major histocompatibility complex, class II, DR beta 6 (pseudogene)	HGNC:4954
HLA-DRB7	major histocompatibility complex, class II, DR beta 7 (pseudogene)	HGNC:4955
HLA-DRB8	major histocompatibility complex, class II, DR beta 8 (pseudogene)	HGNC:4956
HLA-DRB9	major histocompatibility complex, class II, DR beta 9 (pseudogene)	HGNC:4957
HLA-E	major histocompatibility complex, class I, E	HGNC:4962
HLA-F	major histocompatibility complex, class I, F	HGNC:4963
HLA-G	major histocompatibility complex, class I, G	HGNC:4964
HLA-H	major histocompatibility complex, class I, H (pseudogene)	HGNC:4965
HLA-J	major histocompatibility complex, class I, J (pseudogene)	HGNC:4967
HLA-K	major histocompatibility complex, class I, K (pseudogene)	HGNC:4969
HLA-L	major histocompatibility complex, class I, L (pseudogene)	HGNC:4970
HLA-N	major histocompatibility complex, class I, N (pseudogene)	HGNC:19406
HLA-P	major histocompatibility complex, class I, P (pseudogene)	HGNC:21196
HLA-S	major histocompatibility complex, class I, S (pseudogene)	HGNC:19395
HLA-T	major histocompatibility complex, class I, T (pseudogene)	HGNC:23478
HLA-U	major histocompatibility complex, class I, U (pseudogene)	HGNC:23477
HLA-V	major histocompatibility complex, class I, V (pseudogene)	HGNC:23482
HLA-W	major histocompatibility complex, class I, W (pseudogene)	HGNC:23425
HLA-X	major histocompatibility complex, class I, X (pseudogene)	HGNC:19385
HLA-Y	major histocompatibility complex, class I, Y (pseudogene)	HGNC:33913
HLA-Z	major histocompatibility complex, class I, Z (pseudogene)	HGNC:19394
