# Supplementary material for: RNA methylation patterns, immune characteristics, and autophagy-related mechanisms mediated by N6-methyladenosine (m6A) regulatory factors in venous thromboembolism
Source: BMC Genomics. 2024 Apr 24;25:403. doi: 10.1186/s12864-024-10294-2 (PMC11044431; doi:10.1186/s12864-024-10294-2)
Supplement: Supplementary file 6 — Additional file 6. Venn diagram. [file 12864_2024_10294_MOESM6_ESM.xlsx]

## Sheet: Sheet 1
Additional file 6. Venn diagram Additional Additional Additional File 6
Only monocyte related genes	Only macrophage related genes	Only neutrophil related genes	monocyte related genes AND macrophage related genes NOT neutrophil related genes	monocyte related genes AND neutrophil related genes NOT macrophage related genes	macrophage related genes AND neutrophil related genes NOT monocyte related genes	monocyte related genes AND macrophage related genes AND neutrophil related genes
REM15B	METTL3	CELL1		ELAVL1		YTHDF3
REM15	RBM15	LRPPRC				HNRNPA2B1
HNRNPC	YTHDC2
	IGFBP3
