# Supplementary material for: RNA methylation patterns, immune characteristics, and autophagy-related mechanisms mediated by N6-methyladenosine (m6A) regulatory factors in venous thromboembolism
Source: BMC Genomics. 2024 Apr 24;25:403. doi: 10.1186/s12864-024-10294-2 (PMC11044431; doi:10.1186/s12864-024-10294-2)
Supplement: Supplementary file 7 — Additional file 7. Sample grouping information. [file 12864_2024_10294_MOESM7_ESM.xlsx]

## Sheet: Additional_file_6.xls
Additional file 7. Sample grouping information
ID	m6Acluster
GSM1164731_treat	A
GSM1164732_treat	A
GSM1164733_treat	A
GSM1164734_treat	B
GSM1164735_treat	A
GSM1164736_treat	B
GSM1164737_treat	B
GSM1164738_treat	B
GSM1164739_treat	A
GSM1164740_treat	B
GSM1164741_treat	B
GSM1164742_treat	A
GSM1164743_treat	A
GSM1164744_treat	B
GSM1164745_treat	B
GSM1164746_treat	B
GSM1164747_treat	A
GSM1164748_treat	A
GSM1164749_treat	B
GSM1164750_treat	B
GSM1164751_treat	B
GSM1164752_treat	B
GSM1164753_treat	B
GSM1164754_treat	A
GSM1164755_treat	A
GSM1164756_treat	A
GSM1164757_treat	A
GSM1164758_treat	A
GSM1164759_treat	A
GSM1164760_treat	A
GSM1164761_treat	A
GSM1164762_treat	A
GSM1164763_treat	A
GSM1164764_treat	A
GSM1164765_treat	A
GSM1164766_treat	A
GSM1164767_treat	A
GSM1164768_treat	A
GSM1164769_treat	A
GSM1164770_treat	A
GSM1164771_treat	A
GSM1164772_treat	A
GSM1164773_treat	A
GSM1164774_treat	A
GSM1164775_treat	A
GSM1164776_treat	A
GSM1164777_treat	A
GSM1164778_treat	A
GSM1164779_treat	B
GSM1164780_treat	A
GSM1164781_treat	A
GSM1164782_treat	B
GSM1164783_treat	A
GSM1164784_treat	A
GSM1164785_treat	A
GSM1164786_treat	A
GSM1164787_treat	A
GSM1164788_treat	A
GSM1164789_treat	A
GSM1164790_treat	A
GSM1164791_treat	A
GSM1164792_treat	A
GSM1164793_treat	A
GSM1164794_treat	A
GSM1164795_treat	A
GSM1164796_treat	A
GSM1164797_treat	A
GSM1164798_treat	A
GSM1164799_treat	B
GSM1164800_treat	A
GSM1164801_treat	A
GSM1164802_treat	A
GSM1164803_treat	A
GSM1164804_treat	A
GSM1164805_treat	A
GSM1164806_treat	B
GSM1164807_treat	A
GSM1164808_treat	B
GSM1164809_treat	B
GSM1164810_treat	B
GSM1164811_treat	A
GSM1164812_treat	B
GSM1164813_treat	B
GSM1164814_treat	B
GSM1164815_treat	A
GSM1164816_treat	A
GSM1164817_treat	B
GSM1164818_treat	A
GSM1164819_treat	A
GSM1164820_treat	A
GSM1164821_treat	A
GSM1164822_treat	A
GSM1164823_treat	A
GSM1164824_treat	A
GSM1164825_treat	A
GSM1164826_treat	A
GSM1164827_treat	A
GSM1164828_treat	A
GSM1164829_treat	A
GSM1164830_treat	A
GSM1164831_treat	A
GSM1164832_treat	B
GSM1164833_treat	A
GSM1164834_treat	A
GSM1164835_treat	A
GSM1164836_treat	A
GSM1164837_treat	A
GSM474764_treat	A
GSM474765_treat	A
GSM474766_treat	A
GSM474767_treat	A
GSM474768_treat	A
GSM474770_treat	A
GSM474771_treat	A
GSM474772_treat	A
GSM474773_treat	A
GSM474774_treat	A
GSM474776_treat	A
GSM474777_treat	A
GSM474778_treat	A
GSM474779_treat	A
GSM474780_treat	A
GSM474783_treat	A
GSM474784_treat	A
GSM474787_treat	B
GSM474788_treat	A
GSM474789_treat	A
GSM474799_treat	B
GSM474800_treat	A
GSM474802_treat	A
GSM474803_treat	A
GSM474806_treat	A
GSM474807_treat	B
GSM474808_treat	B
GSM474809_treat	B
GSM474812_treat	A
GSM474813_treat	B
GSM474816_treat	B
GSM474817_treat	B
GSM474820_treat	A
GSM474822_treat	B
GSM474825_treat	B
GSM474826_treat	A
GSM474828_treat	B
GSM474829_treat	A
GSM474761_treat	B
GSM474762_treat	A
GSM474763_treat	A
GSM474769_treat	A
GSM474775_treat	A
GSM474781_treat	A
GSM474782_treat	A
GSM474785_treat	A
GSM474786_treat	A
GSM474790_treat	B
GSM474791_treat	A
GSM474792_treat	A
GSM474793_treat	B
GSM474794_treat	B
GSM474795_treat	B
GSM474796_treat	A
GSM474798_treat	A
GSM474801_treat	A
GSM474804_treat	A
GSM474805_treat	A
GSM474810_treat	A
GSM474811_treat	A
GSM474814_treat	A
GSM474815_treat	B
GSM474818_treat	B
GSM474819_treat	B
GSM474821_treat	A
GSM474823_treat	B
GSM474824_treat	B
GSM474827_treat	B
GSM474830_treat	A
GSM474831_treat	A
