# Supplementary material for: RNA methylation patterns, immune characteristics, and autophagy-related mechanisms mediated by N6-methyladenosine (m6A) regulatory factors in venous thromboembolism
Source: BMC Genomics. 2024 Apr 24;25:403. doi: 10.1186/s12864-024-10294-2 (PMC11044431; doi:10.1186/s12864-024-10294-2)
Supplement: Supplementary file 8 — Additional file 8. Hub Genes. [file 12864_2024_10294_MOESM8_ESM.xlsx]

## Sheet: Sheet1
Additional file 8. Hub Genes
Gene	Module	MM_R	MM_pvalue
ABCE1	brown	0.931255	2.55289e-117
ACSL3	brown	0.8184	3.16657e-65
AGPAT5	brown	0.801321	1.27076e-60
ALG6	brown	0.905458	7.05722e-100
ANAPC10	brown	0.866534	2.40366e-81
ANKMY2	brown	0.908292	1.56494e-101
ANKRD46	brown	0.871433	2.46696e-83
API5	brown	0.822276	2.44441e-66
APIP	brown	0.822634	1.92302e-66
ARFGEF2	brown	0.830808	6.92953e-69
ARID4A	brown	0.800584	1.9613e-60
ARID5B	brown	0.820043	1.07739e-65
ARL1	brown	0.882015	6.36731e-88
ARL8B	brown	0.801079	1.46538e-60
ATF2	brown	0.870186	8.05392e-83
ATP2C1	brown	0.859756	1.01198e-78
ATP6V1C1	brown	0.831909	3.17504e-69
BAZ2A	brown	-0.883375	1.52196e-88
BBS10	brown	0.901866	7.45234e-98
BET1	brown	0.921695	3.66853e-110
BRCC3	brown	0.885407	1.73407e-89
BRIX1	brown	0.817649	5.16637e-65
BTBD1	brown	0.83076	7.16781e-69
BZW2	brown	0.802796	5.30128e-61
C10orf88	brown	0.889418	2.10763e-91
C2orf47	brown	0.833036	1.41973e-69
C4orf27	brown	0.886364	6.14611e-90
C6orf120	brown	0.854072	1.26592e-76
CAND1	brown	0.935008	2.04482e-120
CBR4	brown	0.88649	5.35992e-90
CCDC88A	brown	0.824664	4.88767e-67
CCNC	brown	0.851559	1.00294e-75
CCNT2	brown	0.885652	1.33127e-89
CCT4	brown	0.866963	1.62098e-81
CD226	brown	0.859588	1.1712e-78
CEP135	brown	0.808941	1.28113e-62
CEP290	brown	0.80082	1.70692e-60
CEP57	brown	0.911752	1.25915e-103
CHMP2B	brown	0.818201	3.60716e-65
CLASP2	brown	0.897995	9.27248e-96
CLN5	brown	0.831817	3.38842e-69
COPS8	brown	0.848184	1.52235e-74
COQ2	brown	0.80362	3.24284e-61
COX11	brown	0.854146	1.19039e-76
CREBZF	brown	0.851707	8.88879e-76
CRNKL1	brown	0.861528	2.1512e-79
CSNK1A1	brown	0.831222	5.1713e-69
CSTF2T	brown	0.860618	4.77872e-79
CUL4B	brown	0.857977	4.69507e-78
CUL5	brown	0.817365	6.21429e-65
CXorf57	brown	0.879559	8.07004e-87
CYCS	brown	0.884043	7.4822e-89
CYP20A1	brown	0.850727	1.97344e-75
DNAJC24	brown	0.806627	5.28811e-62
DNAJC9	brown	0.867826	7.31262e-82
DNM1L	brown	0.860775	4.1653e-79
DONSON	brown	0.807601	2.91749e-62
DOPEY1	brown	0.877278	8.13329e-86
DUSP11	brown	0.826109	1.8236e-67
DYNC1LI1	brown	0.81514	2.60682e-64
EBAG9	brown	0.816537	1.06156e-64
EED	brown	0.87342	3.65205e-84
ENOPH1	brown	0.869947	1.00893e-82
ENPP4	brown	0.853516	2.00758e-76
EPS15	brown	0.851569	9.94591e-76
EXOC1	brown	0.842299	1.49847e-72
FAM134B	brown	0.816735	9.34213e-65
FAM172A	brown	0.877228	8.55162e-86
FAM179B	brown	0.885874	1.04678e-89
FAM188A	brown	0.802982	4.74634e-61
FAM69A	brown	0.815193	2.5199e-64
FASTKD1	brown	0.919094	2.2619e-108
FBXO28	brown	0.884458	4.80327e-89
FBXO3	brown	0.901378	1.38544e-97
FEM1B	brown	0.840809	4.64589e-72
FNDC3A	brown	0.85852	2.94432e-78
FNTA	brown	0.804418	2.0098e-61
FPGT	brown	0.818778	2.47407e-65
FUBP1	brown	0.859462	1.30663e-78
FUT4	brown	0.877131	9.42114e-86
GCH1	brown	0.866337	2.87711e-81
GLCE	brown	0.850546	2.28502e-75
GMNN	brown	0.873356	3.88583e-84
GNPAT	brown	0.885939	9.75563e-90
GOLGA4	brown	0.825658	2.48331e-67
GOLT1B	brown	0.826029	1.92658e-67
GTF2E1	brown	0.940144	5.73329e-125
HDAC2	brown	0.81454	3.82496e-64
HLTF	brown	0.834124	6.48551e-70
ICK	brown	0.834182	6.2207e-70
IFT57	brown	0.84422	3.42056e-73
IFT74	brown	0.842702	1.10041e-72
IPO5	brown	0.866415	2.67915e-81
IPO7	brown	0.810253	5.68732e-63
ITPR2	brown	0.877607	5.84712e-86
JAK2	brown	0.856471	1.69119e-77
KATNA1	brown	0.826503	1.39189e-67
KLHL20	brown	0.897861	1.09275e-95
KLHL9	brown	0.836224	1.40772e-70
KRR1	brown	0.875499	4.77321e-85
KTN1	brown	0.811365	2.8426e-63
LACTB2	brown	0.860753	4.24544e-79
LIMA1	brown	0.837722	4.675e-71
LIN7C	brown	0.907738	3.32832e-101
LSM8	brown	0.812072	1.82388e-63
LZTFL1	brown	0.8778	4.81409e-86
MAK16	brown	0.803987	2.60377e-61
MAP3K7	brown	0.874409	1.39269e-84
MAPK6	brown	0.892402	7.08361e-93
MCFD2	brown	0.880857	2.12269e-87
MNAT1	brown	0.819549	1.49163e-65
MORC3	brown	0.835554	2.29851e-70
MRPL35	brown	0.802444	6.53612e-61
MRPS35	brown	0.925763	4.33468e-113
MRS2	brown	0.919725	8.42439e-109
MTFR1	brown	0.855351	4.34713e-77
MTM1	brown	0.865756	4.8867e-81
MTX2	brown	0.821739	3.49843e-66
NDFIP1	brown	0.83528	2.80559e-70
NETO2	brown	0.867161	1.35133e-81
NOC3L	brown	0.844703	2.35189e-73
NRAS	brown	0.869555	1.45858e-82
NUP155	brown	0.82638	1.51474e-67
NUP54	brown	0.830396	9.26793e-69
OPA1	brown	0.884136	6.77595e-89
OSTM1	brown	0.870796	4.52223e-83
OXCT1	brown	0.885137	2.31866e-89
OXSM	brown	0.833746	8.51882e-70
PAQR3	brown	0.844188	3.50747e-73
PDE3B	brown	0.853402	2.2066e-76
PDS5B	brown	0.805712	9.21184e-62
PHIP	brown	0.817132	7.22544e-65
PIGA	brown	0.866127	3.48662e-81
PIGF	brown	0.863436	3.9602e-80
PIK3C2A	brown	0.824245	6.49322e-67
PLEKHF2	brown	0.833445	1.05791e-69
PMPCB	brown	0.882777	2.86147e-88
PMS1	brown	0.860735	4.31348e-79
PRB1	brown	-0.806338	6.30294e-62
PRPF18	brown	0.842891	9.52172e-73
PRPF39	brown	0.852749	3.78082e-76
PRPS2	brown	0.87947	8.84443e-87
PTPN2	brown	0.878956	1.49407e-86
RANBP6	brown	0.839326	1.41674e-71
RAP1B	brown	0.856372	1.84014e-77
RAP1GDS1	brown	0.835638	2.1611e-70
RBM15	brown	0.840445	6.11359e-72
RIOK2	brown	0.886584	4.8352e-90
RNF6	brown	0.816949	8.13453e-65
RRAS2	brown	0.815312	2.33512e-64
RRN3	brown	0.899231	2.0304e-96
RRP15	brown	0.910015	1.45192e-102
RSF1	brown	0.856007	2.50317e-77
RYK	brown	0.830484	8.70958e-69
SEC23IP	brown	0.863568	3.51964e-80
SEPHS1	brown	0.843321	6.84358e-73
SIRT1	brown	0.840134	7.72828e-72
SKIV2L2	brown	0.836367	1.26803e-70
SLC25A24	brown	0.801775	9.71838e-61
SLC38A6	brown	0.864583	1.41543e-80
SLC39A8	brown	0.848203	1.49995e-74
SMARCE1	brown	0.820578	7.5668e-66
SMC4	brown	0.820535	7.78482e-66
SMC6	brown	0.836559	1.10156e-70
SNX13	brown	0.817818	4.62772e-65
SNX4	brown	0.854442	9.30451e-77
SS18L1	brown	0.859973	8.38079e-79
SSR1	brown	0.846651	5.12763e-74
SSR3	brown	0.829551	1.67813e-68
STAM	brown	0.83322	1.24338e-69
STRN3	brown	0.841392	2.9887e-72
TAF1B	brown	0.846835	4.43338e-74
TAF5	brown	0.885206	2.15316e-89
TBC1D15	brown	0.812821	1.13834e-63
TBCE	brown	0.814629	3.61207e-64
TBL1XR1	brown	0.835206	2.9602e-70
TCERG1	brown	0.865303	7.38048e-81
TCFL5	brown	0.824984	3.93123e-67
THUMPD2	brown	0.899009	2.67334e-96
TMED2	brown	0.844306	3.19959e-73
TMEM14A	brown	0.844095	3.76822e-73
TMEM168	brown	0.860313	6.23556e-79
TMEM194A	brown	0.815408	2.19463e-64
TMEM39A	brown	0.901826	7.8433e-98
TMPO	brown	0.846589	5.3823e-74
TNFAIP8	brown	0.828864	2.7133e-68
TOMM20	brown	0.826798	1.1357e-67
TPK1	brown	0.846158	7.553e-74
TRDMT1	brown	0.887601	1.58556e-90
TSC2	brown	-0.871028	3.62758e-83
TTC37	brown	0.810172	5.97831e-63
UBA2	brown	0.888977	3.45014e-91
UBE2D2	brown	0.84069	5.08165e-72
UBE2E1	brown	0.884419	5.00804e-89
UBXN8	brown	0.824181	6.7828e-67
UCHL5	brown	0.928496	3.75282e-115
UEVLD	brown	0.826483	1.41093e-67
UPF3B	brown	0.807886	2.45036e-62
VAMP4	brown	0.875588	4.37158e-85
VAT1	brown	-0.807099	3.96725e-62
WDR12	brown	0.874888	8.71269e-85
WRN	brown	0.874374	1.44134e-84
YTHDC2	brown	0.824449	5.65591e-67
ZDHHC13	brown	0.873006	5.44999e-84
ZNF12	brown	0.863212	4.83983e-80
ZNF184	brown	0.859356	1.43177e-78
ZNF354A	brown	0.836607	1.06344e-70
ZNF45	brown	0.893375	2.29307e-93
ZNF7	brown	0.832516	2.05998e-69
ZNHIT6	brown	0.802762	5.40941e-61
